# Supplementary material for: Adverse Crosstalk between Extracellular Matrix Remodeling and Ferroptosis in Basal Breast Cancer
Source: Cells. 2023 Aug 30;12(17):2176. doi: 10.3390/cells12172176 (PMC10486747; doi:10.3390/cells12172176)
Supplement: Supplementary file 1 [file cells-12-02176-s001.zip]

Archive with 1 entries (1 files):
- cells-2466896-supplementary.pdf
